# Supplementary material for: Investigating the Ultrafast Dynamics and Long-Term Photostability of an Isomer Pair, Usujirene and Palythene, from the Mycosporine-like Amino Acid Family
Source: Molecules. 2022 Mar 31;27(7):2272. doi: 10.3390/molecules27072272 (PMC9000306; doi:10.3390/molecules27072272)
Supplement: Supplementary file 1 [file molecules-27-02272-s001.zip]

Archive with 1 entries (1 files):
- molecules-1642473-supplementary.pdf
